# Supplementary material for: Application of Recurrence Plot Analysis to Examine Dynamics of Biological Molecules on the Example of Aggregation of Seed Mucilage Components
Source: Entropy (Basel). 2024 Apr 29;26(5):380. doi: 10.3390/e26050380 (PMC11119629; doi:10.3390/e26050380)
Supplement: Supplementary file 1 [file entropy-26-00380-s001.zip]

Archive with 11 entries (7 files):
- entropy-2957042-supplementary/
- entropy-2957042-supplementary/sup_mat/
- entropy-2957042-supplementary/sup_mat/pics/
- entropy-2957042-supplementary/sup_mat/pics/supmat_pics/
- entropy-2957042-supplementary/sup_mat/pics/supmat_pics/cel6_s2_deltaHBo.png
- entropy-2957042-supplementary/sup_mat/pics/supmat_pics/cel6_s2_HBo.png
- entropy-2957042-supplementary/sup_mat/pics/supmat_pics/cel6_s2_HBoH2O.png
- entropy-2957042-supplementary/sup_mat/pics/supmat_pics/cel6_s2_HP.png
- entropy-2957042-supplementary/sup_mat/pics/supmat_pics/Reccurence_plot2.pdf
- entropy-2957042-supplementary/sup_mat/supplementary_material.tex
- entropy-2957042-supplementary/sup_mat/Supplem_Recurrence_plot_analysis_for_molecular_non_covalent_interactions_in_seed_mucus.pdf
